# Supplementary material for: Epigenetics-Associated Risk Reduction of Hematologic Neoplasms in a Nationwide Cohort Study: The Chemopreventive and Therapeutic Efficacy of Hydralazine
Source: Front Oncol. 2022 Feb 2;12:809014. doi: 10.3389/fonc.2022.809014 (PMC8848747; doi:10.3389/fonc.2022.809014)
Supplement: Supplementary file 1 [file Table_1.xlsx]

## Sheet: (Table S1)
Table S1. Abbreviations, ICD-9-CM, NHI Code and Definition
	Abbreviation	ICD-9-CM / NHI code / Definition
Study population:
Hydralazine	HDZ	Continuous use ≧180 days
Valproate	VAL	Continuous use ≧180 days
Outcomes: Hematologic neoplasm		Any of the listed below
Lymphosarcoma and reticulosarcoma subgroup		200
Hodgkin's disease		201
Other malignant neoplasms of lymphoid and histiocytic tissue		202
Multiple myeloma and immunoproliferative neoplasms		203
Lymphoid leukemia		204
Myeloid leukemia		205
Monocytic leukemia		206
Other specified leukemia		207
Leukemia of unspecified cell type		208
MPN-like neoplasms		238.4, 238.5, 238.6, 238.71, 238.76, 238.79, 289.83
MDS		238.72-238.75
Paraproteinemia		273.1-273.3, 273.8, 273.9
Other polycythemia		289.0, 289.6
Comorbidities		Including preexisting diagnosed ICD-9-CM before inclusion date
Hypertension	HTN	401-405
Gestational hypertension	Gestational HTN	642.0-642.3, 642.7, 642.9
Idiopathic pulmonary artery hypertension	IPAH	416
Congestive heart failure	CHF	428
Affective psychosis		296
Epilepsy		345
Migraine		346
Pulmonary embolism	PE	415.1
Gastric ulcer		531
Peptic ulcer disease	PUD	533
Gastrojejunal ulcer		534
Gastrointestinal hemorrhage	GI hemorrhage	578
Budd-Chiari syndrome		453
Cerebral thrombosis		434
Ischemic heart disease	IHD	411
Vascular insufficiency of intestine		557
Obesity		278
Hepatitis B virus	HBV	070.2-070.3
Charlson Comorbidity Index Revised	CCI_R	CCI_R: The revised CCI has excluded hematologic neoplasm, HTN, CHF, Gastric ulcer, Peptic ulcer disease, Gastrojejunal ulcer, and IHD.

## Sheet: (Table S2)
Table S2. Screening of compounds from the HEDD
Compounds	Indication	Phase of trial	Status	Number of trial
5-Aza-2'-deoxycytidine	Bladder cancer, breast cancer, melanoma	Phase 1	Completed	NCT00030615
	Esophageal, lung cancer, malignant mesothelioma	Phase 1	Completed	NCT00019825
	Fallopian tube, ovarian, peritoneal cavity cancer	Phase 2	Terminated	NCT00748527
	Cancer	Phase 1	Terminated	NCT00886457
5-Azacytidine *	Ovarian cancer	Phase 1	Terminated	NCT00842582
	Prostate cancer	Phase 2	Completed	NCT00384839
	Head and neck cancer	Phase 1	Completed	NCT00004062
	Hematologic cancers	Phase 1 2	Suspended	NCT01093573
5-Azacytidine, Entinostat	Colorectal cancer	Phase 2	Completed	NCT01105377
	Colorectal cancer	Phase 2	Completed	NCT01105377
	Lung cancer	Phase 1 2	Suspended	NCT00387465
5-Azacytidine, Sodium phenylbutyrate	Lymphoma, small intestine cancer	Phase 1	Completed	NCT00005639
5-Azacytidine, Valproic acid	Advanced cancers	Phase 1	Completed	NCT00496444
Belinostat	Non-small cell lung cancer	Phase 1 2	Terminated	NCT01188707
Curcumin	Breast cancer	Phase 2	Completed	NCT01042938
	Pancreatic cancer	Phase 2	Completed	NCT00192842
	Colorectal cancer	Phase 1	Completed	NCT00027495
Entinostat	Cancer	Phase 1	Completed	NCT00020579
	Lymphoma small intestine cancer	Phase 1	Completed	NCT00098891
	Solid cancer	Phase 1	Terminated	NCT00511576
Hydralazine, Magnesium valproate *	Locally advanced breast cancer	Phase 2	Terminated	NCT00395655
	Cervical cancer	Phase 2	Completed	NCT00404326
JNJ-26481585	Hematologic cancer	Phase 1	Terminated	NCT00676728
Panobinostat	Breast cancer	Phase 0	Terminated	NCT00993642
	Cancer advanced solid tumor	Phase 1	Completed	NCT00739414
	HER-2 positive breast cancer, metastatic breast cancer	Phase 1	Completed	NCT00788931
	Breast cancer	Phase 1	Completed	NCT00567879
	Cancer	Phase 1	Completed	NCT00570284
Resveratrol	Colon cancer	Phase 1	Completed	NCT00256334
	Neoplasms, colorectal cancer	Phase 1	Completed	NCT00920803
	Colorectal cancer	Phase 1	Completed	NCT00433576
Romidepsin	Hematologic cancer	Phase 1	Completed	NCT01324310
	Peritoneal, epithelial, ovarian cancer	Phase 2	Completed	NCT01645670
	Hematologic cancer	Phase 1	Completed	NCT01324323
	Pancreatic cancer	Phase 1 2	Completed	NCT00379639
	Lung cancer	Phase 2	Completed	NCT00086827
	Colorectal cancer	Phase 2	Completed	NCT00077337
	Bladder, renal pelvis and urethral cancer	Phase 2	Terminated	NCT00087295
	Breast cancer	Phase 2	Completed	NCT00098397
	Esophageal cancer, gastric cancer	Phase 2	Suspended	NCT00098527
	Ovarian, primary peritoneal cavity cancer	Phase 2	Completed	NCT00091195
	Head and neck cancer	Phase 2	Completed	NCT00098813
	Prostate cancer metastases	Phase 2	Completed	NCT00106418
Suberoylanilide hydroxamic acid *	Ovarian cancer primary peritoneal cavity cancer	Phase 2	Completed	NCT00132067
	Advanced cancer relapsed and refractory	Phase 1	Completed	NCT00632931
	Mesothelioma, lung cancer	Phase 3	Completed	NCT00128102
	Breast cancer	Phase 2	Completed	NCT00132002
	Lung cancer	Phase 2	Completed	NCT00138203
	Cancer	Phase 1	Completed	NCT00045006
	Head and neck cancer	Phase 2	Completed	NCT00134043
	Pelvic cancer, radiotherapy	Phase 1	Completed	NCT00455351
	Hematologic and solid cancer	Phase 1	Terminated	NCT01116154
	Advanced cancer	Phase 2	Completed	NCT00907738
	Colorectal cancer	Phase 1	Completed	NCT00336141
	Hematologic and solid cancer	Phase 1	Completed	NCT00005634
	Kidney cancer	Phase 2	Completed	NCT00354250
	NSCL cancer	Phase 1	Completed	NCT00423449
	Advanced cancer	Phase 1	Completed	NCT00106626
	Breast cancer, colorectal cancer, NSCL	Phase 2	Terminated	NCT00126451
	NSCL, prostate, bladder, urothelial cancers	Phase 1	Terminated	NCT00565227
	Breast cancer	Phase 2	Terminated	NCT01194427
	Hematologic cancer	Phase 2	Terminated	NCT00673153
	Colorectal cancer	Phase 1	Completed	NCT00138177
	Lung cancer	Phase 2	Completed	NCT00481078
	Stage IIIB or IV non-small cell lung cancer	Phase 2 3	Terminated	NCT00473889
	Pancreatic cancer	Phase 1 2	Terminated	NCT00831493
	Breast cancer	Phase 2	Completed with result	NCT00365599
	Small cell lung cancer	Phase 1 2	Terminated	NCT00697476
	Hematologic and solid cancer	Phase 2	Completed	NCT00942266
	Cancer advanced	Phase 1	Completed	NCT00750178
* Selected compounds

## Sheet: (Table S 3)
Table S3. Characteristics of the cohort used for comparing HDZ and VAL at inclusion date
Group	Overall		1. Without		2. Hydralazine		3. Valproate		P
Variables	n	%	n	%	n	%	n	%
Total	66294		44196		11049		11049
Gender @									0.999
Male	35826	54.04	23884	54.04	5971	54.04	5971	54.04
Female	30468	45.96	20312	45.96	5078	45.96	5078	45.96
Age (yrs)	60.72 ± 13.81		60.73 ± 13.82		60.88 ± 13.89		60.53 ± 13.71		0.871
Age group (yrs) @									0.999
20-29	498	0.75	332	0.75	83	0.75	83	0.75
30-39	3906	5.89	2604	5.89	651	5.89	651	5.89
40-49	11586	17.48	7724	17.48	1931	17.48	1931	17.48
50-59	12270	18.51	8180	18.51	2045	18.51	2045	18.51
≧60	38034	57.37	25356	57.37	6339	57.37	6339	57.37
Marital status @									0.981
Without	35060	52.89	23385	52.91	5839	52.85	5836	52.82
With	31234	47.11	20811	47.09	5210	47.15	5213	47.18
Educational years @									0.944
<12	37974	57.28	25301	57.25	6345	57.43	6328	57.27
≧12	28320	42.72	18895	42.75	4704	42.57	4721	42.73
Insured premium (NT$) @									0.023
<18,000	63550	95.86	42431	96.01	10562	95.59	10557	95.55
18,000-34,999	1557	2.35	976	2.21	288	2.61	293	2.65
≧35,000	1187	1.79	789	1.79	199	1.8	199	1.8
Season @									0.999
Spring (Mar-May)	21120	31.86	14080	31.86	3520	31.86	3520	31.86
Summer (Jun-Aug)	14046	21.19	9364	21.19	2341	21.19	2341	21.19
Autumn (Sep-Nov)	13056	19.69	8704	19.69	2176	19.69	2176	19.69
Winter (Dec-Feb)	18072	27.26	12048	27.26	3012	27.26	3012	27.26
Location @									0.005
Northern Taiwan	25273	38.12	16865	38.16	4210	38.1	4198	37.99
Middle Taiwan	19048	28.73	12701	28.74	3162	28.62	3185	28.83
Southern Taiwan	17360	26.19	11663	26.39	2833	25.64	2864	25.92
Eastern Taiwan	4198	6.33	2705	6.12	751	6.8	742	6.72
Outlets islands	415	0.63	262	0.59	93	0.84	60	0.54
Urbanization level @									0.001
1 (The highest)	24552	37.04	16405	37.12	4122	37.31	4025	36.43
2	19734	29.77	13152	29.76	3297	29.84	3285	29.73
3	9577	14.45	6524	14.76	1522	13.78	1531	13.86
4 (The lowest)	12431	18.75	8115	18.36	2108	19.08	2208	19.98
Levels of hospitals @									4.02E-5
medical center	21275	32.09	14242	32.22	3551	32.14	3482	31.51
regional hospital	21465	32.38	14107	31.92	3672	33.23	3686	33.36
local hospital	23554	35.53	15847	35.86	3826	34.63	3881	35.13
HTN @	8460	12.76	4498	10.18	2765	25.02	1197	10.83	5.99E-7
Gestational HTN @	113	0.17	78	0.18	22	0.2	13	0.12	0.297
IPAH @	142	0.21	82	0.19	29	0.26	31	0.28	0.077
CHF @	1952	2.94	1310	2.96	345	3.12	297	2.69	0.149
Affective psychosis @	4329	6.53	1345	3.04	298	2.7	2686	24.31	5.11E-8
Epilepsy @	1384	2.09	182	0.41	77	0.7	1125	10.18	7.07E-7
Migraine @	871	1.31	200	0.45	89	0.81	582	5.27	4.82E-6
PE @	95	0.14	67	0.15	18	0.16	10	0.09	0.267
Gastric ulcer @	2303	3.47	1582	3.58	410	3.71	311	2.81	2.33E-6
PUD @	462	0.7	301	0.68	89	0.81	72	0.65	0.307
Gastrojejunal ulcer @	70	0.11	44	0.1	18	0.16	8	0.07	0.095
GI hemorrhage @	271	0.41	206	0.47	29	0.26	36	0.33	0.005
Budd-Chiari syndrome #	32	0.05	22	0.05	5	0.05	5	0.05	0.969
Cerebral thrombosis @	3721	5.61	2116	4.79	892	8.07	713	6.45	4.82E-6
IHD @	786	1.19	485	1.1	184	1.67	117	1.06	3.60E-6
Vascular insufficiency of intestine @	139	0.21	83	0.19	27	0.24	29	0.26	0.211
Obesity #	33	0.05	23	0.05	5	0.05	5	0.05	0.934
HBV @	5470	8.25	3725	8.43	879	7.96	866	7.84	0.061
CCI_R*	0.61 ± 0.86		0.53 ± 0.78		0.88 ± 1.04		0.66 ± 0.97		2.14E-5
* Scheffe post hoc result of CCI_R: 2 > 3 > 1
@ Chi-square test
# Fisher exact test, a cell’s number is smaller than 5

## Sheet: (Table S4)
Table S4. Characteristics of the cohort with low dose level of HDZ at inclusion date
HDZ	Overall		With		Without		P
Variables	n	%	n	%	n	%
Total	378060		75612		302448
Gender @							0.999
Male	201005	53.17	40201	53.17	160804	53.17
Female	177055	46.83	35411	46.83	141644	46.83
Age (years)	60.82 ± 13.70		60.85 ± 13.75		60.81 ± 13.69		0.473
Age group (yrs) @							0.999
20-29	2830	0.75	566	0.75	2264	0.75
30-39	22265	5.89	4453	5.89	17812	5.89
40-49	66090	17.48	13218	17.48	52872	17.48
50-59	69960	18.5	13992	18.5	55968	18.5
≧60	216915	57.38	43383	57.38	173532	57.38
Insured premium (NT$) @							1.359e-06
<18,000	359936	95.21	70235	92.89	289701	95.79
18,000-34,999	11219	2.97	3325	4.4	7894	2.61
≧35,000	6905	1.83	2052	2.71	4853	1.6
HTN @							3.728e-29
Without	282178	74.64	17626	23.31	264552	87.47
With	95882	25.36	57986	76.69	37896	12.53
Gestational HTN @							1.727e-05
Without	376162	99.5	74716	98.82	301446	99.67
With	1898	0.5	896	1.18	1002	0.33
IPAH @							0.0003318
Without	376877	99.69	75126	99.36	301751	99.77
With	1183	0.31	486	0.64	697	0.23
CHF @							0.0008269
Without	364819	96.5	72516	95.91	292303	96.65
With	13241	3.5	3096	4.09	10145	3.35
Affective psychosis @							4.138e-07
Without	360786	95.43	71816	94.98	288970	95.54
With	17274	4.57	3796	5.02	13478	4.46
Epilepsy @							2.352e-05
Without	375829	99.41	74877	99.03	300952	99.51
With	2231	0.59	735	0.97	1496	0.49
Migraine @							0.000703
Without	375297	99.27	74715	98.81	300582	99.38
With	2763	0.73	897	1.19	1866	0.62
PE @							8.125e-05
Without	376779	99.66	75227	99.49	301552	99.7
With	1281	0.34	385	0.51	896	0.3
Gastric ulcer @							1.186e-06
Without	361140	95.52	71674	94.79	289466	95.71
With	16920	4.48	3938	5.21	12982	4.29
PUD @							4.067e-05
Without	372812	98.61	74379	98.37	298433	98.67
With	5248	1.39	1233	1.63	4015	1.33
Gastrojejunal ulcer @							6.859e-05
Without	377082	99.74	75315	99.61	301767	99.77
With	978	0.26	297	0.39	681	0.23
GI hemorrhage @							0.932
Without	375968	99.45	75192	99.44	300776	99.45
With	2092	0.55	420	0.56	1672	0.55
Budd-Chiari syndrome @							0.033
Without	377793	99.93	75544	99.91	302249	99.93
With	267	0.07	68	0.09	199	0.07
Cerebral thrombosis @							1.786e-08
Without	355934	94.15	68783	90.97	287151	94.94
With	22126	5.85	6829	9.03	15297	5.06
IHD @							0.0006058
Without	369355	97.7	73584	97.32	295771	97.79
With	8705	2.3	2028	2.68	6677	2.21
Vascular insufficiency of intestine @							4.098e-05
Without	377101	99.75	75324	99.62	301777	99.78
With	959	0.25	288	0.38	671	0.22
Obesity @							0.279
Without	377800	99.93	75553	99.92	302247	99.93
With	260	0.07	59	0.08	201	0.07
HBV @							4.393e-05
Without	278681	73.71	53467	70.71	225214	74.46
With	99379	26.29	22145	29.29	77234	25.54
CCI_R	0.59 ± 1.11		0.88 ± 1.15		0.52 ± 1.09		8.45e-10
Season @							0.999
Spring (Mar-May)	110715	29.29	22143	29.29	88572	29.29
Summer (Jun-Aug)	80420	21.27	16084	21.27	64336	21.27
Autumn (Sep-Nov)	83065	21.97	16613	21.97	66452	21.97
Winter (Dec-Feb)	103860	27.47	20772	27.47	83088	27.47
Location @							6.277e-05
Northern Taiwan	143197	37.88	28805	38.1	114392	37.82
Middle Taiwan	108560	28.72	21627	28.6	86933	28.74
Southern Taiwan	99196	26.24	19372	25.62	79824	26.39
Eastern Taiwan	23752	6.28	5140	6.8	18612	6.15
Outlets islands	3355	0.89	668	0.88	2687	0.89
Urbanization level @							7.568e-06
1 (The highest)	140509	37.17	28197	37.29	112312	37.13
2	112570	29.78	22561	29.84	90009	29.76
3	54932	14.53	10419	13.78	44513	14.72
4 (The lowest)	70049	18.53	14435	19.09	55614	18.39
Levels of hospitals @							8.401e-05
medical center	122879	32.5	26297	34.78	96582	31.93
regional hospital	132463	35.04	25121	33.22	107342	35.49
local hospital	122718	32.46	24194	32	98524	32.58
P: Chi-square test on category variables and t-test on continue variables
@ Chi-square test

## Sheet: (Table S5)
Table S5. Rates of HN according to subgroup stratified by HDZ dose between HTN and non-HTN population by using Cox regression
	Stratified	With HTN							Without HTN
Hematologic neoplasm subgroup	HDZ, Dose (DDD*)	Population	Events	Rate (per 105 PYs)	Adjusted HR	95% CI		P	Population	Events	Rate (per 105 PYs)	Adjusted HR	95% CI		P
Overall	Without	37896	1886	310.66	Reference				264552	13265	312.99	Reference
	With	57986	2222	245.95	0.782	0.698	0.884	1.562e-19	17626	688	250.53	0.791	0.702	0.889	2.562e-05
	<34%	27863	1143	263.33	0.857	0.837	0.915	2.456e-18	8486	368	278.39	0.878	0.857	0.937	0.0004482
	34-66%	19131	739	247.94	0.821	0.788	0.888	1.003e-18	5821	221	243.73	0.769	0.689	0.877	8.023e-05
	≧67%	10992	340	198.49	0.777	0.631	0.794	5.892e-19	3319	99	191.3	0.604	0.581	0.777	1.898e-06
Lymphosarcoma and reticulosarcoma	Without	37896	7	1.15	Reference				264552	59	1.39	Reference
	With	57986	9	1	0.853	0.729	0.924	0.000125	17626	4	1.46	1.033	0.803	1.078	0.274
	<34%	27863	5	1.15	0.987	0.857	0.993	0.047	8486	3	2.27	1.156	0.831	1.269	0.335
	34-66%	19131	3	1.01	0.862	0.851	0.929	0.0002284	5821	1	1.1	0.782	0.625	0.885	0.0005862
	≧67%	10992	1	0.58	0.777	0.5	0.802	5.901e-05	3319	0	0	0	-	-	0.999
Hodgkin's disease	Without	37896	14	2.31	Reference				264552	102	2.41	Reference
	With	57986	16	1.77	0.759	0.688	0.871	5.782e-05	17626	6	2.18	0.897	0.748	0.947	0.001
	<34%	27863	8	1.84	0.857	0.789	0.888	6.251e-05	8486	4	3.03	1.242	0.812	1.114	0.127
	34-66%	19131	5	1.8	0.851	0.771	0.878	4.591e-05	5821	2	1.8	0.739	0.652	0.86	0.0001862
	≧67%	10992	3	1.54	0.777	0.658	0.811	3.102e-05	3319	0	0.71	0.291	0.156	0.539	0.0002896
Other malignant neoplasms of lymphoid and histiocytic tissue	Without	37896	155	25.53	Reference				264552	1075	25.36	Reference
	With	57986	160	17.71	0.685	0.653	0.828	5.231e-05	17626	50	18.21	0.709	0.665	0.842	0.0005895
	<34%	27863	93	21.43	0.857	0.829	0.91	0.0006629	8486	30	22.69	0.884	0.53	0.94	0.000256
	34-66%	19131	43	14.43	0.652	0.558	0.747	7.524e-07	5821	13	14.34	0.558	0.422	0.747	7.253e-06
	≧67%	10992	24	14.01	0.677	0.542	0.736	3.351e-06	3319	7	13.53	0.527	0.331	0.726	5.887e-06
Multiple myeloma and immunoproliferative neoplasms	Without	37896	149	24.54	Reference				264552	1024	24.16	Reference
	With	57986	143	15.83	0.721	0.637	0.798	5.28e-13	17626	42	15.29	0.625	0.624	0.791	5.132e-10
	<34%	27863	70	16.13	0.857	0.649	0.889	7.332e-12	8486	21	15.89	0.649	0.532	0.806	4.256e-10
	34-66%	19131	48	16.1	0.851	0.648	0.886	6.256e-13	5821	14	15.44	0.631	0.501	0.794	3.188e-10
	≧67%	10992	25	14.59	0.777	0.587	0.782	4.228e-12	3319	7	13.53	0.553	0.342	0.744	5.562e-10
Lymphoid leukemia	Without	37896	23	3.79	Reference				264552	158	3.73	Reference
	With	57986	15	1.66	0.519	0.433	0.658	4.589e-18	17626	6	2.18	0.579	0.486	0.761	3.686e-12
	<34%	27863	9	2.07	0.857	0.541	0.896	2.602e-17	8486	4	3.03	0.802	0.592	0.895	8.504e-11
	34-66%	19131	5	1.54	0.851	0.402	0.872	8.992e-19	5821	1	1.54	0.52	0.412	0.639	3.526e-12
	≧67%	10992	1	0.82	0.462	0.213	0.777	1.134e-20	3319	1	1.16	0.392	0.33	0.554	4.201e-11
Myeloid leukemia	Without	37896	32	5.27	Reference				264552	217	5.12	Reference
	With	57986	25	2.77	0.568	0.519	0.72	4.25e-17	17626	9	3.28	0.632	0.628	0.795	6.852e-07
	<34%	27863	14	3.23	0.857	0.604	0.897	2.894e-16	8486	6	4.54	0.876	0.452	0.936	0.0001896
	34-66%	19131	7	2.35	0.851	0.44	0.863	6.15e-18	5821	2	2.21	0.425	0.315	0.652	3.387e-06
	≧67%	10992	4	2.34	0.664	0.438	0.718	1.568e-19	3319	1	1.93	0.373	0.201	0.611	5.301e-09
Monocytic leukemia	Without	37896	0	0	Reference				264552	0	0	Reference
	With	57986	0	0	-	-	-	-	17626	0	0	-	-	-	-
	<34%	27863	0	0	-	-	-	-	8486	0	0	-	-	-	-
	34-66%	19131	0	0	-	-	-	-	5821	0	0	-	-	-	-
	≧67%	10992	0	0	-	-	-	-	3319	0	0	-	-	-	-
Other specified leukemia	Without	37896	0	0	Reference				264552	3	0.07	Reference
	With	57986	1	0.11	0.618	0.185	1.688	0.682	17626	0	0	-	-	-	-
	<34%	27863	1	0.23	1.625	0.724	2.986	0.423	8486	0	0	-	-	-	-
	34-66%	19131	0	0	0	-	-	0.999	5821	0	0	-	-	-	-
	≧67%	10992	0	0	0	-	-	0.999	3319	0	0	-	-	-	-
Leukemia of unspecified cell type	Without	37896	100	16.47	Reference				264552	708	16.71	Reference
	With	57986	87	9.63	0.6	0.577	0.76	5.224e-07	17626	30	10.92	0.646	0.634	0.804	0.0002306
	<34%	27863	52	11.98	0.848	0.718	0.875	3.562e-05	8486	23	17.4	1.029	0.823	1.165	0.234
	34-66%	19131	24	8.05	0.695	0.483	0.891	3.101e-05	5821	5	5.51	0.482	0.201	0.571	1.02e-05
	≧67%	10992	11	6.42	0.452	0.385	0.621	4.89e-05	3319	2	3.86	0.228	0.114	0.478	3.998e-05
MPN subgroup	Without	37896	126	20.75	Reference				264552	898	21.19	Reference
	With	57986	108	11.95	0.595	0.569	0.754	5.265e-07	17626	35	12.75	0.608	0.594	0.771	7.89e-07
	<34%	27863	58	13.36	0.757	0.636	0.797	7.645e-07	8486	20	15.13	0.705	0.623	0.84	8.902e-07
	34-66%	19131	37	12.41	0.751	0.591	0.769	5.313e-07	5821	12	13.23	0.617	0.513	0.785	5.668e-07
	≧67%	10992	13	7.59	0.422	0.361	0.601	1.988e-08	3319	3	5.8	0.27	0.13	0.52	3.101e-07
MDS subgroup	Without	37896	17	2.8	Reference				264552	121	2.86	Reference
	With	57986	15	1.66	0.604	0.586	0.765	6.382e-07	17626	7	2.55	0.882	0.741	0.939	0.0001256
	<34%	27863	8	1.84	0.758	0.65	0.806	1.785e-06	8486	4	3.03	1.047	0.857	1.334	0.307
	34-66%	19131	5	1.68	0.651	0.592	0.769	6.682e-06	5821	3	3.31	1.145	0.851	1.298	0.281
	≧67%	10992	2	1.17	0.477	0.412	0.642	2.701e-09	3319	0	0	0	-	-	0.999
Paraproteinemia	Without	37896	51	8.4	Reference				264552	366	8.64	Reference
	With	57986	45	4.98	0.586	0.504	0.765	6.514e-12	17626	15	5.46	0.625	0.521	0.79	5.232e-08
	<34%	27863	24	5.53	0.65	0.597	0.806	5.131e-11	8486	9	6.81	0.779	0.657	0.882	4.792e-08
	34-66%	19131	16	5.37	0.631	0.572	0.794	5.598e-12	5821	6	6.62	0.757	0.62	0.87	6.771e-08
	≧67%	10992	5	2.92	0.431	0.343	0.586	2.895e-14	3319	0	0	0	-	-	0.999
Other polycythemia	Without	37896	247	40.69	Reference				264552	1715	40.47	Reference
	With	57986	303	33.54	0.814	0.71	0.902	0.0001582	17626	100	36.41	0.889	0.744	0.943	0.0002301
	<34%	27863	147	33.87	0.862	0.822	0.907	0.0001677	8486	50	37.82	0.923	0.831	0.961	0.01
	34-66%	19131	100	33.55	0.838	0.814	0.902	0.0001589	5821	33	36.39	0.888	0.82	0.942	0.0002095
	≧67%	10992	56	32.69	0.777	0.62	0.891	0.0001016	3319	17	32.85	0.802	0.743	0.895	0.0001386
* DDD = 100 mg/d
PYs = Person-years; Adjusted HR = Adjusted Hazard Ratio: Adjusted for the variables listed in Table S3-1; CI = Confidence Interval

## Sheet: (Table S6)
Table S6. Period between start of tracking point and year diagnosed with HN in subjects
HDZ	Min	Median	Max	Mean ± SD	P
Overall	0.96	7.29	15.74	8.06 ± 7.06	2.176e-13
With	0.98	7.36	15.74	8.25 ± 7.11
Without	0.96	7.24	15.52	8.01 ± 7.05
P: Mann-Whitney U test

## Sheet: (Table S7)
Table S7. Sensitivity analysis of study for factors of HN by using Cox regression with / without competing risk model
				No competing risk model				Fine and Gray’s competing risk model
Sensitive test	Group, Dose (DDD*)	Events	Rate (per 105 PYs)	Adjusted HR	95% CI		P	Adjusted sHR	95% CI		P
Overall	Without	2197	310.3	Ref.				Ref.
	Hydralazine	431	250.37	0.714	0.522	0.84	2.57E-12	0.724	0.529	0.861	4.82E-11
	<34%	224	270.71	0.772	0.565	0.908	2.98E-11	0.783	0.572	0.93	5.94E-11
	34-66%	142	249.98	0.713	0.522	0.839	3.36E-12	0.723	0.528	0.859	7.80E-12
	≧67%	65	199.43	0.569	0.416	0.669	4.06E-13	0.577	0.421	0.685	8.86E-11
	Valproate	492	307.52	0.877	0.642	1.032	0.075	0.89	0.65	1.057	0.091
	<34%	245	318.82	0.909	0.665	1.07	0.106	0.922	0.673	1.096	0.129
	34-66%	164	310.39	0.885	0.648	1.042	0.089	0.898	0.656	1.067	0.108
	≧67%	83	273.87	0.781	0.571	0.989	0.041	0.792	0.578	0.999	0.05
In the first year excluded	Without	2063	325.51	Ref.				Ref.
	Hydralazine	405	250.95	0.72	0.529	0.848	4.83E-11	0.73	0.535	0.869	7.87E-10
	<34%	208	268.13	0.778	0.573	0.916	3.35E-11	0.789	0.58	0.938	6.93E-10
	34-66%	135	253.5	0.719	0.525	0.845	5.24E-11	0.729	0.531	0.866	8.20E-10
	≧67%	62	202.88	0.576	0.42	0.673	1.22E-11	0.584	0.425	0.689	7.91E-10
	Valproate	467	311.54	0.884	0.648	1.042	0.09	0.897	0.656	1.067	0.109
	<34%	229	317.91	0.918	0.673	1.083	0.128	0.931	0.681	1.109	0.155
	34-66%	157	310.82	0.892	0.655	1.055	0.1	0.905	0.663	1.081	0.121
	≧67%	81	296.13	0.789	0.578	0.999	0.049	0.8	0.585	1.023	0.059
In the first 3 years excluded	Without	1772	308.61	Ref.				Ref.
	Hydralazine	331	240.19	0.756	0.555	0.89	2.83E-6	0.767	0.562	0.912	7.22E-6
	<34%	179	267	0.818	0.601	0.967	0.016	0.83	0.608	0.99	0.041
	34-66%	104	241.37	0.759	0.55	0.882	1.01E-6	0.77	0.557	0.903	3.34E-6
	≧67%	48	173.44	0.603	0.442	0.705	5.53E-7	0.612	0.447	0.722	1.40E-6
	Valproate	382	300.63	0.927	0.679	1.096	0.176	0.94	0.687	1.123	0.214
	<34%	190	315.36	0.964	0.705	1.142	0.258	0.978	0.714	1.17	0.313
	34-66%	128	304.51	0.938	0.688	1.107	0.213	0.951	0.696	1.134	0.259
	≧67%	64	258.23	0.829	0.603	1.048	0.096	0.841	0.61	1.073	0.117
* DDD for HDZ = 300 mg/d, for VAL = 2100 mg/d
PYs = Person-years; Adjusted HR = Adjusted Hazard Ratio: Adjusted for the variables listed in Table S2-1; CI = Confidence Interval; Adjusted sHR = Adjusted SubDistribution Hazard Ratio: Adjusted for the variables listed in Table S2-1, and competing variable was all cause mortality.

## Sheet: (Table S8)
Table S8. Sensitivity analysis of the study focusing on HDZ for factors of HN by using Cox regression with / without competing risk model
							No competing risk model				Fine and Gray’s competing risk model
Sensitive test	HDZ, Dose	Events	PYs		Rate		Adjusted	95% CI		P	Adjusted	95% CI		P
	(DDD*)				(per 105 PYs)		HR				sHR
Overall	Without	15151	4.84522e+06		312.7		Reference				Reference
	With	2910	1.17803e+06		247.02		0.73	0.621	0.793	1.725e-18	0.74	0.629	0.805	4.892e-17
	<34%	1511	566253		266.84		0.791	0.578	0.927	3.562e-18	0.802	0.585	0.941	5.26e-17
	34-66%	960	388734		246.96		0.728	0.53	0.858	2.446e-18	0.738	0.537	0.869	4.793e-17
	≧67%	439	223047		196.82		0.581	0.427	0.684	1.21e-18	0.589	0.432	0.697	4.285e-17
In the first year excluded	Without	15119	4.54239e+06		332.84		Reference				Reference
	With	2890	1.10441e+06		261.68		0.741	0.542	0.872	4.258e-20	0.75	0.549	0.885	3.59e-19
	<34%	1502	530862		282.94		0.805	0.583	0.942	5.476e-20	0.815	0.59	0.949	4.111e-19
	34-66%	952	364438		261.22		0.739	0.546	0.871	4.33e-20	0.751	0.555	0.883	3.028e-19
	≧67%	436	209106		208.51		0.588	0.432	0.703	3.787e-20	0.595	0.439	0.715	2.976e-19
In the first 5 years excluded	Without	10422	3.33109e+06		312.87		Reference				Reference
	With	1991	809898		245.83		0.72	0.529	0.846	6.25e-23	0.731	0.534	0.864	8.512e-22
	<34%	1036	389299		266.12		0.787	0.566	0.913	8.862e-23	0.799	0.571	0.924	9.63e-22
	34-66%	656	267254		245.46		0.715	0.528	0.84	5.239e-23	0.726	0.536	0.858	8.976e-22
	≧67%	299	153344		194.99		0.573	0.414	0.673	7.124e-24	0.58	0.421	0.685	8.054e-22
* DDD = 100 mg/d
PYs = Person-years; Adjusted HR = Adjusted Hazard Ratio: Adjusted for the variables listed in Table S3-1; CI = Confidence Interval
Adjusted sHR = Adjusted Subdistribution Hazard Ratio: Adjusted for the variables listed in Table S3-1, and competing variable was all-cause mortality

## Sheet: (Table S9)
Table S9. Adjusted HR correlating to the incidence of HN
Variables	Crude HR	95% CI		P	Adjusted HR	95% CI		P
HDZ
Without	Reference				Reference
With	0.701	0.502	0.821	4.267e-19	0.73	0.621	0.793	1.725e-18
Gender
Male	1.012	0.716	1.368	0.284	0.989	0.82	1.164	0.386
Female	Reference				Reference
Age group (y)
20-29	Reference				Reference
30-39	1.268	0.382	1.842	0.725	1.105	0.623	1.339	0.765
40-49	1.164	0.238	1.685	0.806	1.073	0.503	1.278	0.833
50-59	1.173	0.243	1.705	0.796	1.072	0.513	1.294	0.82
≧60	1.28	0.393	1.869	0.733	1.126	0.642	1.345	0.572
Insured premium (NT$)
<18,000	Reference				Reference
18,000-34,999	1.085	0.818	1.173	0.295	1.035	0.928	1.197	0.301
≧35,000	0	-	-	0.995	0	-	-	0.998
HTN
Without	Reference				Reference
With	1.792	1.583	1.952	6.482e-19	1.235	1.098	1.369	5.267e-18
Gestational HTN
Without	Reference				Reference
With	1.512	1.094	2.469	0.007	1.052	0.58	1.672	0.488
IPAH
Without	Reference				Reference
With	1.578	1.189	1.773	0.0002121	1.063	0.823	1.229	0.401
CHF
Without	Reference				Reference
With	1.478	1.075	1.752	0.016	0.912	0.643	1.187	0.482
Affective psychosis
Without	Reference				Reference
With	1.736	1.485	1.878	0.0003145	1.183	1.005	1.297	0.045
Epilepsy
Without	Reference				Reference
With	1.23	0.782	1.438	0.682	0.928	0.57	1.035	0.482
Migraine
Without	Reference				Reference
With	1.697	0.445	3.386	0.728	1.592	0.266	3.186	0.764
PE
Without	Reference				Reference
With	1.306	0.862	1.573	0.482	0.894	0.612	1.135	0.388
Gastric ulcer
Without	Reference				Reference
With	1.712	1.33	1.99	1.868e-05	1.169	0.904	1.368	0.198
PUD
Without	Reference				Reference
With	1.584	1.223	1.897	0.0002497	1.132	0.882	1.389	0.284
Gastrojejunal ulcer
Without	Reference				Reference
With	1.996	1.635	2.376	3.121e-12	1.482	1.135	1.872	6.724e-18
GI hemorrhage
Without	Reference				Reference
With	1.843	1.056	2.406	0.019	1.228	0.711	1.678	0.564
Budd-Chiari syndrome
Without	Reference				Reference
With	2.029	1.811	2.298	4.685e-18	1.862	1.254	2.862	7.121e-18
Cerebral thrombosis
Without	Reference				Reference
With	1.68	1.413	1.933	5.752e-05	1.125	0.933	1.389	0.245
IHD
Without	Reference				Reference
With	1.985	1.568	2.397	1.887e-07	1.288	1.002	1.686	0.047
Vascular insufficiency of intestine
Without	Reference				Reference
With	1.743	1.162	2.067	2.984e-06	1.172	0.774	1.698	0.562
Obesity
Without	Reference				Reference
With	3.161	0.364	5.198	0.688	1.465	0.149	2.972	0.853
HBV
Without	Reference				Reference
With	1.882	1.724	2	9.261e-10	1.482	1.218	1.897	4.58e-12
CCI_R	1.612	1.537	1.761	5.783e-12	1.132	1.082	1.177	6.891e-11
Season
Spring	Reference				Reference
Summer	0.721	0.48	1.144	0.511	0.882	0.704	1.089	0.589
Autumn	0.559	0.392	1.085	0.672	0.77	0.632	1.045	0.688
Winter	0.799	0.649	1.371	0.333	0.864	0.602	1.178	0.342
Location
Northern Taiwan	Reference				Multicollinearity with urbanization level
Middle Taiwan	1.17	0.517	1.879	0.441
Southern Taiwan	0.99	0.493	1.809	0.563
Eastern Taiwan	0.888	0.347	1.696	0.642
Outlets islands	1.462	0.778	2.039	0.237
Urbanization level
1 (The highest)	1.543	0.85	1.912	0.15	1.462	0.904	1.786	0.254
2	1.367	0.769	1.891	0.267	1.38	0.872	1.671	0.336
3	1.093	0.681	1.863	0.302	1.135	0.821	1.365	0.392
4 (The lowest)	Reference				Reference
Levels of hospitals
Hospital medical center	2.844	2.17	4.236	3.862e-20	1.787	1.438	2.397	2.894e-19
Regional hospital	1.765	1.243	2.309	4.22e-20	1.392	1.114	1.603	5.287e-19
Local hospital	Reference				Reference
HR= Hazard Ratio, Adjusted HR: Adjusted Hazard Ratio: Adjusted variables listed in the table, CI = Confidence Interval,
